# Supplementary material for: Deficiency of Stabilin-1 in the Context of Hepatic Melanoma Metastasis
Source: Cancers (Basel). 2024 Jan 19;16(2):441. doi: 10.3390/cancers16020441 (PMC10814973; doi:10.3390/cancers16020441)
Supplement: Supplementary file 1 [file cancers-16-00441-s001.zip]

Archive with 2 entries (2 files):
- cancers-2805917_supplementary_table.pdf
- cancers-2805917_supplementary_figures.pdf
